# Supplementary material for: Mining Complex Genetic Patterns Conferring Multiple Sclerosis Risk
Source: Int J Environ Res Public Health. 2021 Mar 3;18(5):2518. doi: 10.3390/ijerph18052518 (PMC7967327; doi:10.3390/ijerph18052518)
Supplement: Supplementary file 1 [file ijerph-18-02518-s001.xlsx]

## Sheet: ST1
Supplementary Table 1. MS risk variants included in the analysis
MS risk SNP	Chr	Position (hg19)	Risk allele	IMSGC Odds Ratio for MS risk	IMSGC P value	Exact SNP available in current data	Tagging SNP	Chr	Position (hg19)	LD in 1KG EUR population (R2) 1	Non-MHC risk variant included in analysis	Function	Gene
rs6670198	1	2520527	T	1.13675	1.541e-36	1					1	intron	FAM213B
rs2986736	1	6512547	C	1.12007	8.913e-17	1					1	intron	ESPN
rs1801133	1	11856378	G	1.10705	2.305e-15	1					1	missense	MTHFR
rs6672420	1	25291010	A	1.06338	1.48e-09	1					1	missense	RUNX3
chr1:32738415	1	32738415	A	1.13186	1.436e-15	1					1	intron	LCK
rs72922276	1	65429319	G	1.1642	1.408e-15	1					1	intron	JAK1
rs11161550	1	85682020	G	1.06101	2.059e-09	1					1	upstream-gene	SYDE2
rs35486093	1	85729820	G	1.20904	2.268e-31	1					1	5-prime-UTR	BCL10
rs12133753	1	92222089	C	1.131	1.67e-16	1					1	intron	TGFBR3
rs58394161	1	92939959	C	1.13263	1.37e-14	1					1	downstream-gene	GFI1
rs11809700	1	93152635	T	1.13007	2.954e-30	1					1	intron	EVI5
rs1415069	1	93426869	G	1.07411	3.318e-08		rs6681429	1	93427406	1	1	intronic	FAM69A
rs34723276	1	101290432	A	1.0973	1.112e-22	1					1	intergenic
rs11578655	1	101412902	G	1.0866	2.887e-08		rs56678847	1	101422963	1	1	intron	SLC30A7
rs10801908	1	117090493	C	1.2987	4.549e-70	1					1	intron	CD58
rs483180	1	120267505	C	1.08589	1.451e-17	1					1	intron	PHGDH
chr1:154983036	1	154983036	G	1.18371	1.667e-08	1					1	intron	ZBTB7B
rs2317231	1	157686337	G	1.0804	3.254e-16	1					1	intergenic
rs3737798	1	160389984	A	1.0741	4.123e-14	1					1	intron	VANGL2
rs6427540	1	160634588	C	1.106	1.479e-09	1					1	intergenic
rs983494	1	160703965	G	1.0875	6.096e-16	1					1	upstream-gene	SLAMF7
rs1323292	1	192541021	A	1.1625	3.644e-33	1					1	upstream-gene	RGS1
rs59655222	1	200875897	T	1.1049	5.655e-21	1					1	intron	C1orf106
rs9308424	1	212877776	G	1.09457	9.251e-14	1					1	upstream-gene	BATF
rs11899404	2	12607893	C	1.05463	1.657e-08	1					1	intron	MIR3681HG
rs11125803	2	25052177	C	1.07089	5.445e-10	1					1	intron	ADCY3
rs12478539	2	43355324	G	1.1165	1.649e-24	1					1	intergenic
rs1177228	2	61242410	G	1.0953	2.313e-19	1					1	intron	PUS10
rs13385171	2	65661843	C	1.0679	3.468e-11	1					1	upstream-gene	SPRED2, AC074391.1
rs12622670	2	68646536	T	1.0901	5.082e-16	1					1	intergenic
rs57116599	2	112770799	G	1.09445	1.109e-11	1					1	intron	MERTK
rs10191360	2	136884679	T	1.0836	3.854e-10	1					1	intergenic
rs962052	2	151644203	C	1.0628	8.279e-09	1					1	intergenic
rs6738544	2	191989356	C	1.0741	2.402e-13	1					1	intron	STAT4
rs12614091	2	204632861	A	1.076	6.175e-12	1					1	intergenic
rs35540610	2	231121829	C	1.1423	2.982e-33	1					1	intron	SP140
rs9863496	3	18798848	C	1.0755	2.754e-14	1					1	intergenic
rs13327021	3	27783015	T	1.08319	1.547e-16	1					1	intergenic
rs438613	3	28072086	C	1.1504	2.305e-49	1					1	intron	LINC01967
rs11919880	3	32962051	A	1.0603	7.633e-10	1					1	intergenic
rs9878602	3	71535338	T	1.1002	1.914e-18	1					1	intron	FOXP1
chr3:100848597	3	100848597	C	1.1557	6.418e-11	1					1	intergenic
rs4325907	3	101749022	C	1.07515	1.988e-09	1					1	intergenic
rs2289746	3	105455955	C	1.0846	4.588e-12	1					1	intron	CBLB
chr3:112693983	3	112693983	T	1.3609	3.241e-09	1					1	upstream-gene	CD200R1
rs9843355	3	119228508	G	1.1525	4.138e-30	1					1	intron	TIMMDC1
rs2331964	3	121542898	C	1.0948	4.914e-20	1					1	intron	IQCB1
chr3:121765368	3	121765368	C	1.1384	6.976e-43		rs2255214	3	121770539	1	1	upstream-gene	CD86
chr3:121783015	3	121783015	T	1.1199	8.322e-10	1					1	intron	CD86
rs6789653	3	141150990	G	1.0595	1.304e-09	1					1	intron	ZBTB38
rs1014486	3	159691112	C	1.11	3.133e-28	1					1	intergenic
rs10936602	3	169536637	T	1.0766	1.9e-11	1					1	intron	LRRIQ4
rs2590438	3	187565968	G	1.06872	4.651e-09	1					1	intergenic
rs13066789	3	187987624	C	1.0666	1.495e-08	1					1	intron	LPP
rs13136820	4	40307564	C	1.0775	7.79e-10	1					1	intergenic
rs6837324	4	48127262	G	1.06655	1.338e-11	1					1	intron	TXK
rs2705616	4	87862396	C	1.07724	1.151e-11	1					1	intron	AFF1
rs6533052	4	103911781	A	1.0927	7.026e-16	1					1	intron	SLC9B1
rs2726479	4	106255589	C	1.06746	3.843e-11	1					1	Non Coding Transcript Variant	TET2-AS1
rs9992763	4	109058718	G	1.06564	2.363e-11	1					1	intron	LEF1
rs17051321	4	122119449	T	1.08436	1.405e-10	1					1	intron	TNIP3
rs72989863	4	164493807	G	1.066	5.549e-09	1					1	intron	MARCH1
rs34681760	5	6712834	C	1.0819	2.009e-11	1					1	upstream-gene	PAPD7
rs10063294	5	35877505	G	1.12689	1.579e-28	1					1	3-prime-UTR	IL7R
rs11749040	5	40396425	A	1.14956	4.544e-25	1					1	intergenic
rs6880809	5	40429250	T	1.0717	1.017e-11	1					1	intron	AC093277.1
rs7731626	5	55444683	G	1.0944	3.89e-15	1					1	intron	ANKRD55
rs32658	5	118703662	T	1.06315	3.24e-08	1					1	intron	TNFAIP8
rs244656	5	133449827	A	1.1116	2.964e-14	1					1	upstream-gene	TCF7
rs2084007	5	133891282	C	1.0835	1.912e-13	1					1	intron	PHF15
rs249677	5	141539339	A	1.07377	5.733e-13	1					1	intergenic
rs2546890	5	158759900	A	1.0878	5.303e-19	1					1	non-coding-exon	LOC285626
rs67111717	5	176790162	G	1.1041	3.182e-21	1					1	intron	RGS14
rs12211604	6	7100029	G	1.06542	2.145e-08		rs3904600	6	7109665	0.89	1	intron	RREB1
chr6:14691215	6	14691215	C	1.1108	1.383e-17	1					1	intergenic
rs719316	6	16672760	T	1.0723	1.615e-13	1					1	intron	ATXN1
rs1076928	6	36348689	T	1.12994	2.746e-19	1					1	intron	ETV7
rs72928038	6	90976768	A	1.15433	8.38e-29	1					1	intron	BACH2
chr6:119215402	6	119215402	A	1.0776	3.242e-10	1					1	5-prime-UTR	ASF1A,MCM9
rs802730	6	128280104	T	1.0653	1.08e-09	1					1	upstream-gene	PTPRK
chr6:130348257	6	130348257	T	1.0547	2.593e-06	1					1	intron	L3MBTL3
rs2327586	6	135495226	T	1.1053	9.477e-20	1					1	intergenic
rs4896153	6	135833463	T	1.1152	2.717e-29		rs58761508	6	135835901	1	1	intron	LINC00271
rs62420820	6	137438057	A	1.1444	9.257e-36	1					1	intergenic
rs631204	6	137959455	A	1.1127	4.915e-25	1					1	intergenic
rs17780048	6	138179146	C	1.1008	5.153e-12	1					1	intron	LOC100130476
rs6911131	6	143865221	G	1.1212	1.308e-10	1					1	intergenic
rs1738074	6	159465977	C	1.13276	3.48e-35	1					1	5-prime-UTR	TAGAP
rs55858457	7	2443302	T	1.06655	2.949e-08		rs55970742	7	2441337	0.91	1	5-prime-UTR	CHST12
rs10951042	7	3139417	C	1.1021	1.499e-18	1					1	intron	LOC105375130
rs10951154	7	27135314	C	1.07991	3.047e-10	1					1	missense	HOXA1
rs10245867	7	28142186	T	1.06963	1.216e-11	1					1	intron	JAZF1
rs60600003	7	37382465	G	1.146	4.596e-19	1					1	intron	ELMO1
rs10230723	7	50239880	A	1.0876	7.686e-11	1					1	intergenic
chr7:50328339	7	50328339	A	1.0912	2.582e-16	1					1	intergenic
rs73414214	7	105706462	C	1.1282	6.344e-10	1					1	intergenic
rs4728142	7	128573967	A	1.05831	3.371e-09	1					1	upstream-gene	IRF5
rs10271373	7	138729795	A	1.05719	3.11e-09	1					1	3-prime-UTR	ZC3HAV1
rs354033	7	149289464	G	1.0813	7.988e-10	1					1	intron	ZNF767
rs28703878	8	79417222	G	1.10791	5.273e-22	1					1	intron	LOC105375911
rs78727559	8	95851818	G	1.15287	3.225e-10	1					1	intron	INTS8
rs735542	8	128175696	A	1.0728	5.658e-13	1					1	intron	LOC105375752
rs6990534	8	128814091	G	1.10205	5.847e-20	1					1	intron	PVT1
rs7819665	8	129177769	C	1.12473	2.621e-25	1					1	intergenic
rs3923387	8	144986793	T	1.0639	1.758e-08	1					1	downstream-gene	PLEC
rs7855251	9	100868189	T	1.0774	1.231e-10	1					1	intron	TRIM14
rs12722559	10	6070273	C	1.1372	1.755e-15	1					1	intron	IL2RA
rs11256593	10	6117322	T	1.2062	2.962e-65	1					1	intergenic
rs1399180	10	8098719	C	1.10156	7.156e-11	1					1	intron	GATA3
rs1087056	10	31395761	A	1.08778	3.496e-19		rs793102	10	31391564	0.95	1	intron	AL359546.1
rs61863928	10	64449549	G	1.0891	3.014e-16	1					1	intron	AC067751.1
rs17741873	10	75653800	G	1.0676	4.686e-08	1					1	intergenic
rs1250551	10	81059335	T	1.10096	1.675e-23	1					1	intron	ZMIZ1
rs1112718	10	94479107	A	1.086	2.078e-17	1					1	intergenic
rs35218683	11	321138	T	1.07921	1.358e-08		rs1059091	11	309127	NA*	1	missense	IFITM2
rs61884005	11	14402930	C	1.0953	6.344e-09	1					1	intergenic
chr11:14868316	11	14868316	G	1.28667	8.757e-12		rs117361591	11	14861957	1	1	intron	PDE3B
rs1365120	11	36438075	C	1.09577	4.057e-08	1					1	intron	PRR5L
rs2269434	11	47360412	C	1.09063	1.465e-13	1					1	intron	MYBPC3
rs4939490	11	60793651	G	1.1237	1.997e-29	1					1	intergenic
rs11231749	11	64095178	C	1.0681	1.122e-11	1					1	intergenic
rs531612	11	65705432	T	1.06895	1.205e-09	1					1	upstream-gene	TSGA10IP
rs4409785	11	95311422	C	1.08743	6.873e-12	1					1	intron	AP000820.2
rs56095240	11	95421830	A	1.10816	1.131e-09	1					1	intron	AP000820.2
rs12365699	11	118743286	G	1.1237	2.099e-19	1					1	intergenic
rs6589706	11	118747813	A	1.11	4.531e-26	1					1	intergenic
chr11:118783424	11	118783424	G	1.2659	8.755e-11	1					1	intron	BCL9L
rs6589939	11	122518525	G	1.08284	1.745e-12	1					1	upstream-gene	UBASH3B
rs4262739	11	128421175	G	1.06769	4.409e-12	1					1	intron	ETS1
rs1800693	12	6440009	C	1.14943	2.239e-47	1					1	intron	TNFRSF1A
rs12832171	12	6441622	C	1.166	4.126e-10		rs767455	12	6450945	NA*	1	synonymous	TNFRSF1A
rs2364485	12	6514963	A	1.11582	1.509e-20	1					1	intergenic
rs7977720	12	9866349	T	1.09951	4.961e-24	1					1	downstream-gene	CLECL1, CLEC2D
rs701006	12	58106836	G	1.124	9.626e-31	1					1	intron	OS9
rs61708525	12	94661453	G	1.0702	1.799e-08	1					1	intron	PLXNC1
rs3184504	12	111884608	T	1.0643	4.236e-11	1					1	missense	SH2B3
rs7975763	12	123604053	T	1.0853	2.99e-13	1					1	intron	PITPNM2
rs9591325	13	50811220	T	1.2276	1.264e-19	1					1	intergenic
rs9568402	13	50961957	T	1.08992	4.803e-09	1					1	intergenic
chr13:100026952	13	100026952	A	1.11	8.982e-17	1					1	intron	UBAC2
rs11852059	14	52306091	C	1.09505	1.19e-09	1					1	intron	GNG2
rs12434551	14	69253364	A	1.0822	4.136e-17	1					1	downstream-gene	ZFP36L1
rs34695601	14	76014298	T	1.0832	5.557e-13	1					1	downstream-gene	BAFT
chr14:88523488	14	88523488	C	1.3316	1.667e-30	1					1	intron	LOC283587
rs12147246	14	103265844	A	1.09433	1.982e-15	1					1	intron	TRAF3
rs62013236	15	79247482	C	1.106	8.527e-17	1					1	downstream-gene	RASGRF1
rs6496663	15	90887584	C	1.08968	1.126e-12	1					1	downstream-gene	GABARAPL3
rs405343	16	1067832	T	1.10108	3.045e-15	1					1	intergenic
rs2286974	16	11114512	A	1.10084	4.089e-09	1					1	intron	CLEC16A
chr16:11213951	16	11213951	C	1.19517	3.703e-71	1					1	intron	CLEC16A
chr16:11353879	16	11353879	T	1.09063	5.009e-16	1					1	upstream-gene	SOCS1
rs34947566	16	11412926	C	1.1463	1.3e-23	1					1	intron	RMI2
rs3809627	16	30103160	C	1.09433	1.231e-21	1					1	intron	TBX6
rs8062446	16	57077094	T	1.0878	4.297e-09	1					1	intron	NLRC5
rs12925972	16	79111297	C	1.107	1.109e-19	1					1	intron	WWOX
rs17724508	16	79350204	T	1.1431	6.071e-14	1					1	intergenic
rs6564681	16	79652720	C	1.08085	3.695e-14	1					1	upstream-gene	MAF
rs35703946	16	86021505	G	1.1315	2.826e-17	1					1	intergenic
rs4796224	17	34842521	G	1.09158	1.134e-15	1					1	5-prime-UTR	ZNHIT3
rs9909593	17	37970149	G	1.0812	8.565e-17	1					1	intron	IKZF3
rs883871	17	38252660	A	1.12803	8.561e-14	1					1	intron	NR1D1
rs1026916	17	40529835	A	1.11408	2.32e-28	1					1	intron	STAT3
rs7222450	17	43407670	A	1.0617	2.092e-10		rs7216796	17	43392208	0.74*	1	intron	MAP3K14
rs11079784	17	45702280	C	1.1074	1.988e-27	1					1	intron	LOC101929046
rs2150879	17	57859210	G	1.1163	4.05e-31	1					1	intron	VMP1
rs9900529	17	73335776	C	1.0648	4.762e-08	1					1	intron	GRB2
rs4940730	18	56269737	A	1.0626	3.897e-10	1					1	intron	ALPK2
rs9955954	18	56348044	A	1.08932	4.847e-11		rs4940738	18	56353685	0.99	1	intron	MALT1
rs2469434	18	67544046	C	1.05463	2.917e-08	1					1	intron	CD226
rs12971909	19	4466466	A	1.0725	5.561e-09		rs12981030	19	4466486	0.89	1	upstream-gene	CTB-50L17.8
rs1077667	19	6668972	C	1.1546	7.882e-33	1					1	intron	TNFSF14
rs34536443	19	10463118	G	1.204	3.39e-11	1					1	missense	TYK2
rs28834106	19	10592144	T	1.1171	3.61e-19	1					1	downstream-gene	KEAP1, PDE4A
rs12609500	19	11173928	C	1.0581	5.273e-09	1					1	downstream-gene	SMARCA4
rs58166386	19	16559421	G	1.108	4.422e-24	1					1	intron	EPS15L1
rs4808760	19	18301979	C	1.11982	5.83e-25	1					1	upstream-gene	MPV17L2
rs7260482	19	45143942	C	1.07782	1.426e-09	1					1	upstream-gene	PVR
rs11083862	19	47638539	A	1.0769	2.443e-09	1					1	intron	SAE1
rs1465697	19	49837246	T	1.09733	3.023e-18	1					1	upstream-gene	TEAD2, AC011450.1
rs6072343	20	39968188	A	1.08155	2.692e-09	1					1	upstream-gene	LPIN3
rs4812772	20	42579051	C	1.0743	6.169e-09	1					1	intron	TOX2
rs6032662	20	44734310	C	1.0995	5.284e-19	1					1	intergenic
rs6020055	20	48422095	A	1.0591	5.118e-08	1					1	intergenic
rs2585447	20	52744437	C	1.0879	3.129e-10	1					1	intergenic
rs2248137	20	52789743	C	1.09194	1.921e-19	1					1	intron	CYP24A1
rs6742	20	62374441	C	1.1492	4.106e-14	1					1	3-prime-UTR	SLC2A4RG
rs9808753	21	34787312	G	1.082	1.595e-09	1					1	missense	IFNGR2
rs2836438	21	39864727	A	1.10619	2.621e-10	1					1	intron	ERG
rs9610458	22	22205353	T	1.0893	1.161e-19	1					1	intron	MAPK1
rs4820955	22	31622539	A	1.0652	1.061e-08		rs2027982	22	31593435	NA*	1	intron	RNF185
rs760517	22	37258986	C	1.07	5.218e-11	1					1	intron	NCF4
rs5756405	22	37310954	A	1.0645	5.354e-11	1					1	intron	CSF2RB
rs137955	22	40291807	T	1.0568	9.634e-09	1					1	upstream-gene	GRAP2
rs140522	22	50971266	T	1.11582	1.306e-21	1					1	upstream-gene	ODF3B
rs67934705	1	24207504	G	1.06849	4.359e-08							intron	CNR2
rs13414105	2	30472442	C	1.0912	6.897e-10							intron	LBH
chr2:112492986	2	112492986	C	1.06998	1.783e-12							intergenic
rs10936182	3	159712373	T	1.0971	4.987e-08							intron	IL12A
rs34026809	11	118480695	G	1.09051	7.677e-17							intron	PHLDB1
rs12588969	14	103230758	G	1.07666	1.818e-09							intergenic
1. Not all of the MS risk SNPs (called effect SNPs by the IMSGC in their GWAS of MS risk) were available in 1000 Genomes; therefore tagging variants could not be identified. Instead, the IMSGC's discovery SNP for the effect SNP was used as a proxy. These SNPs are flagged with an asterisk.

## Sheet: ST2
Supplementary Table 2. Rules mined with confidence >=0.8 and support >=0.05
Rule	Itemset	RHS	LHS	LHS includes HLA-DRB1*15:01	LHS includes HLA-A*02:01 absence	Total count	Frequency in total population (N=386)	Count in MS cases	Frequency in MS cases (N=207)	Count in Controls	Frequency in Controls (N=179)	Support (P(itemset))	Confidence (P(RHS/LHS))	Lift	Odds Ratio	95% Confidence Interval	P value	gene1	gene2	gene3
1	{MS, HLA-DRB1*15:01, rs56678847, rs6880809}	{MS}	{HLA-DRB1*15:01, rs56678847, rs6880809}	1		21	0.0544041	20	0.0966184	1	0.00558659	0.0518135	0.952381	1.77594	20.2413	8.48, 37.46	4.4e-09	HLA-DRB1	SLC30A7	AC093277.1
2	{MS, HLA-DRB1*15:01, rs56678847, rs12434551}	{MS}	{HLA-DRB1*15:01, rs56678847, rs12434551}	1		28	0.0725389	25	0.120773	3	0.0167598	0.0647668	0.892857	1.66494	8.4968	3.20, 31.65	0.00041	HLA-DRB1	SLC30A7	ZFP36L1
3	{MS, rs6681429, rs6837324, rs9900529}	{MS}	{rs6681429, rs6837324, rs9900529}			27	0.0699482	24	0.115942	3	0.0167598	0.0621762	0.888889	1.65754	7.70746	2.64, 28.12	0.00096	FAM69A	TXK	GRB2
5	{MS, HLA-DRB1*15:01, rs56678847, rs10951042}	{MS}	{HLA-DRB1*15:01, rs56678847, rs10951042}	1		26	0.0673575	23	0.111111	3	0.0167598	0.0595855	0.884615	1.64957	7.63917	2.85, 28.05	0.00069	HLA-DRB1	SLC30A7	LOC105375130
4	{MS, rs35486093, rs1026916, rs9900529}	{MS}	{rs35486093, rs1026916, rs9900529}			26	0.0673575	23	0.111111	3	0.0167598	0.0595855	0.884615	1.64957	7.15477	2.60, 26.95	0.0014	BCL10	STAT3	GRB2
6	{MS, rs56678847, rs17051321, rs140522}	{MS}	{rs56678847, rs17051321, rs140522}			26	0.0673575	23	0.111111	3	0.0167598	0.0595855	0.884615	1.64957	7.61269	2.62, 28.49	0.0014	SLC30A7	TNIP3	ODF3B
7	{MS, rs56678847, rs2705616, rs17051321}	{MS}	{rs56678847, rs2705616, rs17051321}			24	0.0621762	21	0.101449	3	0.0167598	0.0544041	0.875	1.63164	6.87983	2.38, 27.08	0.0026	SLC30A7	AFF1	TNIP3
8	{MS, rs35486093, rs58761508, rs1026916}	{MS}	{rs35486093, rs58761508, rs1026916}			31	0.0803109	27	0.130435	4	0.0223464	0.0699482	0.870968	1.62412	6.43367	2.62, 26.16	0.0014	BCL10	LINC00271	STAT3
9	{MS, rs35486093, rs17051321, rs1076928}	{MS}	{rs35486093, rs17051321, rs1076928}			23	0.0595855	20	0.0966184	3	0.0167598	0.0518135	0.869565	1.62151	6.31946	2.28, 23.58	0.0027	BCL10	TNIP3	ETV7
10	{MS, HLA-DRB1*15:01, rs56678847, rs2726479}	{MS}	{HLA-DRB1*15:01, rs56678847, rs2726479}	1		29	0.0751295	25	0.120773	4	0.0223464	0.0647668	0.862069	1.60753	6.22869	2.41, 25.97	0.0022	HLA-DRB1	SLC30A7	TET2-AS1
12	{MS, rs11852059, rs1026916, rs58166386}	{MS}	{rs11852059, rs1026916, rs58166386}			29	0.0751295	25	0.120773	4	0.0223464	0.0647668	0.862069	1.60753	6.10979	2.40, 25.91	0.0024	GNG2	STAT3	EPS15L1
11	{MS, rs6681429, rs55970742, rs735542}	{MS}	{rs6681429, rs55970742, rs735542}			29	0.0751295	25	0.120773	4	0.0223464	0.0647668	0.862069	1.60753	5.86632	2.22, 24.93	0.0035	FAM69A	CHST12	LOC105375752
13	{MS, HLA-DRB1*15:01, rs11125803, rs13327021}	{MS}	{HLA-DRB1*15:01, rs11125803, rs13327021}	1		43	0.111399	37	0.178744	6	0.0335196	0.0958549	0.860465	1.60454	6.76036	3.13, 20.88	0.00011	HLA-DRB1	ADCY3
14	{MS, rs17051321, rs78727559, rs701006}	{MS}	{rs17051321, rs78727559, rs701006}			27	0.0699482	23	0.111111	4	0.0223464	0.0595855	0.851852	1.58848	5.5252	2.05, 21.60	0.0034	TNIP3	INTS8	OS9
16	{MS, rs35486093, rs17051321, rs6564681}	{MS}	{rs35486093, rs17051321, rs6564681}			26	0.0673575	22	0.10628	4	0.0223464	0.0569948	0.846154	1.57785	5.33932	2.08, 22.35	0.0047	BCL10	TNIP3	MAF
17	{MS, rs735542, rs883871, rs58166386}	{MS}	{rs735542, rs883871, rs58166386}			26	0.0673575	22	0.10628	4	0.0223464	0.0569948	0.846154	1.57785	5.26924	2.01, 22.38	0.0049	LOC105375752	NR1D1	EPS15L1
15	{MS, rs17051321, rs78727559, rs802730}	{MS}	{rs17051321, rs78727559, rs802730}			26	0.0673575	22	0.10628	4	0.0223464	0.0569948	0.846154	1.57785	5.24166	1.93, 22.00	0.0064	TNIP3	INTS8	PTPRK
18	{MS, rs17051321, rs78727559, rs9610458}	{MS}	{rs17051321, rs78727559, rs9610458}			25	0.0647668	21	0.101449	4	0.0223464	0.0544041	0.84	1.56638	5.01152	1.79, 19.72	0.0068	TNIP3	INTS8	MAPK1
20	{MS, rs35486093, rs13136820, rs9900529}	{MS}	{rs35486093, rs13136820, rs9900529}			25	0.0647668	21	0.101449	4	0.0223464	0.0544041	0.84	1.56638	5.05132	1.91, 20.85	0.0068	BCL10		GRB2
19	{MS, rs17051321, rs78727559, rs1112718}	{MS}	{rs17051321, rs78727559, rs1112718}			25	0.0647668	21	0.101449	5	0.027933	0.0544041	0.84	1.56638	3.73239	1.43, 13.32	0.019	TNIP3	INTS8
21	{MS, rs735542, rs1250551, rs883871}	{MS}	{rs735542, rs1250551, rs883871}			31	0.0803109	26	0.125604	5	0.027933	0.0673575	0.83871	1.56397	5.0583	2.10, 19.48	0.0039	LOC105375752	ZMIZ1	NR1D1
24	{MS, HLA-DRB1*15:01, rs735542, rs11852059}	{MS}	{HLA-DRB1*15:01, rs735542, rs11852059}	1		30	0.0777202	25	0.120773	5	0.027933	0.0647668	0.833333	1.55395	5.12613	2.12, 18.45	0.0031	HLA-DRB1	LOC105375752	GNG2
30	{MS, HLA-DRB1*15:01, rs56678847, rs32658}	{MS}	{HLA-DRB1*15:01, rs56678847, rs32658}	1		24	0.0621762	20	0.0966184	4	0.0223464	0.0518135	0.833333	1.55395	4.98638	1.80, 21.00	0.0086	HLA-DRB1	SLC30A7	TNFAIP8
23	{MS, rs735542, rs883871, rs137955}	{MS}	{rs735542, rs883871, rs137955}			30	0.0777202	25	0.120773	5	0.027933	0.0647668	0.833333	1.55395	4.79425	1.95, 17.94	0.0056	LOC105375752	NR1D1	GRAP2
22	{MS, rs35486093, rs1026916, rs11161550}	{MS}	{rs35486093, rs1026916, rs11161550}			30	0.0777202	25	0.120773	5	0.027933	0.0647668	0.833333	1.55395	4.67359	1.86, 16.23	0.0057	BCL10	STAT3	SYDE2
26	{MS, rs17051321, rs78727559, rs1801133}	{MS}	{rs17051321, rs78727559, rs1801133}			24	0.0621762	20	0.0966184	4	0.0223464	0.0518135	0.833333	1.55395	4.81844	1.77, 19.74	0.0093	TNIP3	INTS8	MTHFR
25	{MS, rs17051321, rs78727559, rs10063294}	{MS}	{rs17051321, rs78727559, rs10063294}			24	0.0621762	20	0.0966184	4	0.0223464	0.0518135	0.833333	1.55395	4.73263	1.74, 19.60	0.01	TNIP3	INTS8	IL7R
27	{MS, rs78727559, rs61863928, rs12925972}	{MS}	{rs78727559, rs61863928, rs12925972}			24	0.0621762	20	0.0966184	4	0.0223464	0.0518135	0.833333	1.55395	4.66762	1.78, 20.11	0.011	INTS8	AC067751.1	WWOX
29	{MS, rs35486093, rs17051321, rs1026916}	{MS}	{rs35486093, rs17051321, rs1026916}			24	0.0621762	20	0.0966184	4	0.0223464	0.0518135	0.833333	1.55395	4.55817	1.79, 19.52	0.012	BCL10	TNIP3	STAT3
28	{MS, rs35486093, rs11852059, rs6990534}	{MS}	{rs35486093, rs11852059, rs6990534}			24	0.0621762	20	0.0966184	4	0.0223464	0.0518135	0.833333	1.55395	4.60399	1.70, 19.28	0.012	BCL10	GNG2	PVT1
31	{MS, rs58761508, rs735542, rs11852059}	{MS}	{rs58761508, rs735542, rs11852059}			35	0.0906736	29	0.140097	6	0.0335196	0.0751295	0.828571	1.54507	4.72897	2.02, 14.00	0.0021	LINC00271	LOC105375752	GNG2
32	{MS, rs1800693, rs883871, rs58166386}	{MS}	{rs1800693, rs883871, rs58166386}			29	0.0751295	24	0.115942	5	0.027933	0.0621762	0.827586	1.54323	4.61414	1.84, 16.09	0.0057	TNFRSF1A	NR1D1	EPS15L1
33	{MS, rs13327021, rs735542, rs883871}	{MS}	{rs13327021, rs735542, rs883871}			29	0.0751295	24	0.115942	5	0.027933	0.0621762	0.827586	1.54323	4.66224	1.89, 16.46	0.0063		LOC105375752	NR1D1
34	{MS, rs962052, rs11852059, rs58166386}	{MS}	{rs962052, rs11852059, rs58166386}			29	0.0751295	24	0.115942	5	0.027933	0.0621762	0.827586	1.54323	4.53288	1.81, 16.21	0.0072		GNG2	EPS15L1
36	{MS, HLA-DRB1*15:01, rs56678847, rs1801133}	{MS}	{HLA-DRB1*15:01, rs56678847, rs1801133}	1		34	0.0880829	28	0.135266	6	0.0335196	0.0725389	0.823529	1.53566	4.68824	2.04, 15.32	0.0031	HLA-DRB1	SLC30A7	MTHFR
35	{MS, rs35486093, rs1026916, rs12981030}	{MS}	{rs35486093, rs1026916, rs12981030}			34	0.0880829	28	0.135266	6	0.0335196	0.0725389	0.823529	1.53566	4.43056	1.89, 14.87	0.0045	BCL10	STAT3	CTB-50L17.8
42	{MS, rs56678847, rs17051321, rs6564681}	{MS}	{rs56678847, rs17051321, rs6564681}			28	0.0725389	23	0.111111	5	0.027933	0.0595855	0.821429	1.53175	4.61236	1.77, 15.87	0.0059	SLC30A7	TNIP3	MAF
38	{MS, rs17051321, rs78727559, rs4812772}	{MS}	{rs17051321, rs78727559, rs4812772}			28	0.0725389	23	0.111111	5	0.027933	0.0595855	0.821429	1.53175	4.39378	1.72, 16.11	0.0078	TNIP3	INTS8	TOX2
40	{MS, rs58761508, rs78727559, rs11079784}	{MS}	{rs58761508, rs78727559, rs11079784}			28	0.0725389	23	0.111111	5	0.027933	0.0595855	0.821429	1.53175	4.28674	1.68, 13.78	0.0085	LINC00271	INTS8	LOC101929046
43	{MS, rs56678847, rs13066789, rs17051321}	{MS}	{rs56678847, rs13066789, rs17051321}			28	0.0725389	23	0.111111	5	0.027933	0.0595855	0.821429	1.53175	4.41542	1.76, 16.82	0.0087	SLC30A7	LPP	TNIP3
37	{MS, rs17051321, rs78727559, rs483180}	{MS}	{rs17051321, rs78727559, rs483180}			28	0.0725389	23	0.111111	5	0.027933	0.0595855	0.821429	1.53175	4.36622	1.70, 15.81	0.0088	TNIP3	INTS8	PHGDH
39	{MS, rs17051321, rs78727559, rs4940738}	{MS}	{rs17051321, rs78727559, rs4940738}			28	0.0725389	23	0.111111	5	0.027933	0.0595855	0.821429	1.53175	4.37239	1.75, 16.86	0.0091	TNIP3	INTS8	MALT1
41	{MS, rs35486093, rs13327021, rs1026916}	{MS}	{rs35486093, rs13327021, rs1026916}			28	0.0725389	23	0.111111	5	0.027933	0.0595855	0.821429	1.53175	4.28031	1.67, 14.55	0.01	BCL10		STAT3
44	{MS, rs58394161, rs4409785, rs6564681}	{MS}	{rs58394161, rs4409785, rs6564681}			28	0.0725389	23	0.111111	5	0.027933	0.0595855	0.821429	1.53175	4.41309	1.75, 19.15	0.011	GFI1	AP000820.2	MAF
46	{MS, rs28703878, rs7819665, rs6564681}	{MS}	{rs28703878, rs7819665, rs6564681}			33	0.0854922	27	0.130435	6	0.0335196	0.0699482	0.818182	1.52569	4.49253	1.98, 14.54	0.004	LOC105375911		MAF
45	{MS, rs13327021, rs2269434, rs9808753}	{MS}	{rs13327021, rs2269434, rs9808753}			33	0.0854922	27	0.130435	6	0.0335196	0.0699482	0.818182	1.52569	4.36289	1.79, 13.87	0.006		MYBPC3	IFNGR2
47	{MS, HLA-DRB1*15:01, rs13327021, rs735542}	{MS}	{HLA-DRB1*15:01, rs13327021, rs735542}	1		49	0.126943	40	0.193237	9	0.0502793	0.103627	0.816327	1.52223	4.84518	2.36, 11.97	0.00017	HLA-DRB1		LOC105375752
55	{MS, HLA-DRB1*15:01, rs56678847, rs531612}	{MS}	{HLA-DRB1*15:01, rs56678847, rs531612}	1		27	0.0699482	22	0.10628	5	0.027933	0.0569948	0.814815	1.51941	4.32077	1.72, 17.77	0.011	HLA-DRB1	SLC30A7	TSGA10IP
49	{MS, rs17051321, rs78727559, rs34723276}	{MS}	{rs17051321, rs78727559, rs34723276}			27	0.0699482	22	0.10628	5	0.027933	0.0569948	0.814815	1.51941	4.18214	1.62, 15.33	0.01	TNIP3	INTS8
48	{MS, rs17051321, rs78727559, rs6738544}	{MS}	{rs17051321, rs78727559, rs6738544}			27	0.0699482	22	0.10628	5	0.027933	0.0569948	0.814815	1.51941	4.18486	1.61, 14.60	0.01	TNIP3	INTS8	STAT4
56	{MS, rs28703878, rs2269434, rs9808753}	{MS}	{rs28703878, rs2269434, rs9808753}			27	0.0699482	22	0.10628	5	0.027933	0.0569948	0.814815	1.51941	4.26925	1.68, 16.10	0.011	LOC105375911	MYBPC3	IFNGR2
53	{MS, rs17051321, rs78727559, rs1399180}	{MS}	{rs17051321, rs78727559, rs1399180}			27	0.0699482	22	0.10628	5	0.027933	0.0569948	0.814815	1.51941	4.11777	1.60, 14.58	0.012	TNIP3	INTS8	GATA3
51	{MS, rs17051321, rs78727559, rs4808760}	{MS}	{rs17051321, rs78727559, rs4808760}			27	0.0699482	22	0.10628	5	0.027933	0.0569948	0.814815	1.51941	4.13072	1.65, 16.28	0.012	TNIP3	INTS8	MPV17L2
50	{MS, rs17051321, rs78727559, chr6:119215402}	{MS}	{rs17051321, rs78727559, chr6:119215402}			27	0.0699482	22	0.10628	5	0.027933	0.0569948	0.814815	1.51941	4.15074	1.66, 16.47	0.012	TNIP3	INTS8	ASF1A
52	{MS, rs17051321, rs78727559, rs12614091}	{MS}	{rs17051321, rs78727559, rs12614091}			27	0.0699482	22	0.10628	5	0.027933	0.0569948	0.814815	1.51941	4.16916	1.65, 16.24	0.012	TNIP3	INTS8
54	{MS, rs78727559, rs7260482, rs1738074}	{MS}	{rs78727559, rs7260482, rs1738074}			27	0.0699482	22	0.10628	5	0.027933	0.0569948	0.814815	1.51941	4.11961	1.62, 15.32	0.013	INTS8	PVR	TAGAP
57	{MS, rs631204, rs58166386, rs9808753}	{MS}	{rs631204, rs58166386, rs9808753}			27	0.0699482	22	0.10628	5	0.027933	0.0569948	0.814815	1.51941	4.15567	1.63, 15.99	0.013		EPS15L1	IFNGR2
59	{MS, HLA-DRB1*15:01, rs56678847, rs11079784}	{MS}	{HLA-DRB1*15:01, rs56678847, rs11079784}	1		32	0.0829016	26	0.125604	6	0.0335196	0.0673575	0.8125	1.5151	4.40744	1.94, 14.11	0.0038	HLA-DRB1	SLC30A7	LOC101929046
58	{MS, HLA-DRB1*15:01, rs56678847, rs6672420}	{MS}	{HLA-DRB1*15:01, rs56678847, rs6672420}	1		32	0.0829016	26	0.125604	6	0.0335196	0.0673575	0.8125	1.5151	4.31295	1.84, 14.32	0.0061	HLA-DRB1	SLC30A7	RUNX3
60	{MS, rs6681429, rs6837324, rs55970742}	{MS}	{rs6681429, rs6837324, rs55970742}			37	0.0958549	30	0.144928	7	0.0391061	0.0777202	0.810811	1.51195	4.10124	1.80, 11.60	0.0038	FAM69A	TXK	CHST12
61	{MS, rs735542, rs883871, rs10063294}	{MS}	{rs735542, rs883871, rs10063294}			42	0.108808	34	0.164251	8	0.0446927	0.0880829	0.809524	1.50955	4.2319	2.01, 11.46	0.0012	LOC105375752	NR1D1	IL7R
74	{MS, HLA-DRB1*15:01, rs56678847, rs438613}	{MS}	{HLA-DRB1*15:01, rs56678847, rs438613}	1		26	0.0673575	21	0.101449	5	0.027933	0.0544041	0.807692	1.50613	4.11506	1.69, 15.58	0.012	HLA-DRB1	SLC30A7	LINC01967
62	{MS, rs17051321, rs78727559, rs793102}	{MS}	{rs17051321, rs78727559, rs793102}			26	0.0673575	21	0.101449	5	0.027933	0.0544041	0.807692	1.50613	3.95065	1.52, 14.05	0.014	TNIP3	INTS8	AL359546.1
64	{MS, rs17051321, rs78727559, rs760517}	{MS}	{rs17051321, rs78727559, rs760517}			26	0.0673575	21	0.101449	5	0.027933	0.0544041	0.807692	1.50613	3.9258	1.50, 13.55	0.015	TNIP3	INTS8	NCF4
63	{MS, rs17051321, rs78727559, rs2248137}	{MS}	{rs17051321, rs78727559, rs2248137}			26	0.0673575	21	0.101449	5	0.027933	0.0544041	0.807692	1.50613	3.9302	1.51, 13.76	0.015	TNIP3	INTS8	CYP24A1
66	{MS, rs17051321, rs78727559, rs28834106}	{MS}	{rs17051321, rs78727559, rs28834106}			26	0.0673575	21	0.101449	5	0.027933	0.0544041	0.807692	1.50613	3.93469	1.49, 14.17	0.015	TNIP3	INTS8	KEAP1
65	{MS, rs17051321, rs78727559, chr16:11213951}	{MS}	{rs17051321, rs78727559, chr16:11213951}			26	0.0673575	21	0.101449	5	0.027933	0.0544041	0.807692	1.50613	3.96403	1.55, 14.55	0.015	TNIP3	INTS8	CLEC16A
67	{MS, rs17051321, rs78727559, rs354033}	{MS}	{rs17051321, rs78727559, rs354033}			26	0.0673575	21	0.101449	5	0.027933	0.0544041	0.807692	1.50613	3.96421	1.59, 15.32	0.015	TNIP3	INTS8	ZNF767
68	{MS, rs78727559, rs735542, rs10063294}	{MS}	{rs78727559, rs735542, rs10063294}			26	0.0673575	21	0.101449	5	0.027933	0.0544041	0.807692	1.50613	3.84165	1.49, 13.02	0.016	INTS8	LOC105375752	IL7R
72	{MS, rs8062446, rs58166386, rs6072343}	{MS}	{rs8062446, rs58166386, rs6072343}			26	0.0673575	21	0.101449	5	0.027933	0.0544041	0.807692	1.50613	3.90357	1.55, 13.42	0.016	NLRC5	EPS15L1	LPIN3
70	{MS, rs35486093, rs9900529, rs1465697}	{MS}	{rs35486093, rs9900529, rs1465697}			26	0.0673575	21	0.101449	5	0.027933	0.0544041	0.807692	1.50613	3.84905	1.55, 14.01	0.017	BCL10	GRB2	TEAD2
71	{MS, rs35486093, rs17051321, rs3923387}	{MS}	{rs35486093, rs17051321, rs3923387}			26	0.0673575	21	0.101449	5	0.027933	0.0544041	0.807692	1.50613	3.90902	1.56, 14.27	0.017	BCL10	TNIP3	PLEC
69	{MS, rs78727559, rs4262739, rs11079784}	{MS}	{rs78727559, rs4262739, rs11079784}			26	0.0673575	21	0.101449	5	0.027933	0.0544041	0.807692	1.50613	3.83781	1.50, 13.26	0.018	INTS8	ETS1	LOC101929046
73	{MS, rs56678847, rs438613, rs9808753}	{MS}	{rs56678847, rs438613, rs9808753}			26	0.0673575	21	0.101449	5	0.027933	0.0544041	0.807692	1.50613	3.90241	1.59, 15.85	0.018	SLC30A7	LINC01967	IFNGR2
76	{MS, HLA-DRB1*15:01, rs56678847, rs719316}	{MS}	{HLA-DRB1*15:01, rs56678847, rs719316}	1		31	0.0803109	25	0.120773	6	0.0335196	0.0647668	0.806452	1.50382	4.10678	1.69, 13.34	0.0075	HLA-DRB1	SLC30A7	ATXN1
77	{MS, rs28703878, rs56095240, rs6564681}	{MS}	{rs28703878, rs56095240, rs6564681}			31	0.0803109	25	0.120773	6	0.0335196	0.0647668	0.806452	1.50382	4.04161	1.71, 13.47	0.0079	LOC105375911	AP000820.2	MAF
78	{MS, rs6681429, rs13066789, rs9900529}	{MS}	{rs6681429, rs13066789, rs9900529}			31	0.0803109	25	0.120773	6	0.0335196	0.0647668	0.806452	1.50382	3.85589	1.63, 11.70	0.0089	FAM69A	LPP	GRB2
75	{MS, rs6837324, rs78727559, rs6533052}	{MS}	{rs6837324, rs78727559, rs6533052}			31	0.0803109	25	0.120773	6	0.0335196	0.0647668	0.806452	1.50382	3.94349	1.73, 13.38	0.0097	TXK	INTS8	SLC9B1
79	{MS, rs6681429, rs6496663, rs7260482}	{MS}	{rs6681429, rs6496663, rs7260482}			31	0.0803109	25	0.120773	6	0.0335196	0.0647668	0.806452	1.50382	3.86924	1.60, 12.02	0.011	FAM69A	GABARAPL3	PVR
80	{MS, rs35486093, rs13066789, rs1026916}	{MS}	{rs35486093, rs13066789, rs1026916}			36	0.0932642	29	0.140097	7	0.0391061	0.0751295	0.805556	1.50215	3.94531	1.76, 11.41	0.0051	BCL10	LPP	STAT3
81	{MS, rs735542, rs11852059, rs6564681}	{MS}	{rs735542, rs11852059, rs6564681}			41	0.106218	33	0.15942	8	0.0446927	0.0854922	0.804878	1.50088	4.17698	1.96, 10.99	0.0014	LOC105375752	GNG2	MAF
84	{MS, HLA-DRB1*15:01, rs56678847, rs9308424}	{MS}	{HLA-DRB1*15:01, rs56678847, rs9308424}	1		35	0.0906736	28	0.135266	7	0.0391061	0.0725389	0.8	1.49179	4.04393	1.79, 11.26	0.0034	HLA-DRB1	SLC30A7	BATF
87	{MS, HLA-DRB1*15:01, rs28703878, rs58166386}	{MS}	{HLA-DRB1*15:01, rs28703878, rs58166386}	1		35	0.0906736	28	0.135266	7	0.0391061	0.0725389	0.8	1.49179	4.0631	1.82, 12.11	0.004	HLA-DRB1	LOC105375911	EPS15L1
85	{MS, HLA-A*02:01 absence, HLA-DRB1*15:01, rs56678847}	{MS}	{HLA-A*02:01 absence, HLA-DRB1*15:01, rs56678847}	1	1	35	0.0906736	28	0.135266	7	0.0391061	0.0725389	0.8	1.49179	3.99441	1.81, 11.97	0.0044	HLA-DRB1	HLA-A	SLC30A7
83	{MS, HLA-DRB1*15:01, rs56678847, rs1059091}	{MS}	{HLA-DRB1*15:01, rs56678847, rs1059091}	1		35	0.0906736	28	0.135266	7	0.0391061	0.0725389	0.8	1.49179	3.99264	1.77, 11.85	0.0047	HLA-DRB1	SLC30A7	IFITM2
92	{MS, HLA-DRB1*15:01, rs56678847, rs760517}	{MS}	{HLA-DRB1*15:01, rs56678847, rs760517}	1		30	0.0777202	24	0.115942	6	0.0335196	0.0621762	0.8	1.49179	3.97319	1.68, 12.53	0.008	HLA-DRB1	SLC30A7	NCF4
91	{MS, HLA-DRB1*15:01, rs56678847, rs2286974}	{MS}	{HLA-DRB1*15:01, rs56678847, rs2286974}	1		30	0.0777202	24	0.115942	6	0.0335196	0.0621762	0.8	1.49179	3.94402	1.67, 12.33	0.0083	HLA-DRB1	SLC30A7	CLEC16A
90	{MS, HLA-DRB1*15:01, rs56678847, rs5756405}	{MS}	{HLA-DRB1*15:01, rs56678847, rs5756405}	1		30	0.0777202	24	0.115942	6	0.0335196	0.0621762	0.8	1.49179	3.92218	1.64, 12.79	0.01	HLA-DRB1	SLC30A7	CSF2RB
112	{MS, HLA-DRB1*15:01, rs56678847, rs140522}	{MS}	{HLA-DRB1*15:01, rs56678847, rs140522}	1		25	0.0647668	20	0.0966184	5	0.027933	0.0518135	0.8	1.49179	3.83407	1.49, 13.97	0.018	HLA-DRB1	SLC30A7	ODF3B
114	{MS, HLA-DRB1*15:01, rs56678847, rs11899404}	{MS}	{HLA-DRB1*15:01, rs56678847, rs11899404}	1		25	0.0647668	20	0.0966184	5	0.027933	0.0518135	0.8	1.49179	3.82613	1.51, 15.71	0.019	HLA-DRB1	SLC30A7	MIR3681HG
113	{MS, HLA-DRB1*15:01, rs56678847, rs3904600}	{MS}	{HLA-DRB1*15:01, rs56678847, rs3904600}	1		25	0.0647668	20	0.0966184	5	0.027933	0.0518135	0.8	1.49179	3.81911	1.49, 15.22	0.021	HLA-DRB1	SLC30A7	RREB1
107	{MS, HLA-DRB1*15:01, rs35486093, rs531612}	{MS}	{HLA-DRB1*15:01, rs35486093, rs531612}	1		25	0.0647668	20	0.0966184	5	0.027933	0.0518135	0.8	1.49179	3.85792	1.50, 15.13	0.021	HLA-DRB1	BCL10	TSGA10IP
82	{MS, rs35486093, rs1026916, rs3809627}	{MS}	{rs35486093, rs1026916, rs3809627}			40	0.103627	32	0.154589	8	0.0446927	0.0829016	0.8	1.49179	3.84963	1.78, 10.33	0.0032	BCL10	STAT3	TBX6
86	{MS, rs962052, rs67111717, rs11852059}	{MS}	{rs962052, rs67111717, rs11852059}			35	0.0906736	28	0.135266	7	0.0391061	0.0725389	0.8	1.49179	3.84744	1.74, 10.85	0.0046		RGS14	GNG2
97	{MS, rs17051321, rs78727559, rs2331964}	{MS}	{rs17051321, rs78727559, rs2331964}			25	0.0647668	20	0.0966184	4	0.0223464	0.0518135	0.8	1.49179	4.95619	1.75, 19.51	0.0083	TNIP3	INTS8	IQCB1
89	{MS, rs35486093, rs9900529, rs6672420}	{MS}	{rs35486093, rs9900529, rs6672420}			30	0.0777202	24	0.115942	6	0.0335196	0.0621762	0.8	1.49179	3.75866	1.54, 11.79	0.012	BCL10	GRB2	RUNX3
88	{MS, rs35486093, rs9900529, rs137955}	{MS}	{rs35486093, rs9900529, rs137955}			30	0.0777202	24	0.115942	6	0.0335196	0.0621762	0.8	1.49179	3.69736	1.55, 12.36	0.014	BCL10	GRB2	GRAP2
99	{MS, rs17051321, rs78727559, rs9308424}	{MS}	{rs17051321, rs78727559, rs9308424}			25	0.0647668	20	0.0966184	5	0.027933	0.0518135	0.8	1.49179	3.72472	1.44, 13.57	0.02	TNIP3	INTS8	BATF
95	{MS, rs17051321, rs78727559, rs2317231}	{MS}	{rs17051321, rs78727559, rs2317231}			25	0.0647668	20	0.0966184	5	0.027933	0.0518135	0.8	1.49179	3.75083	1.42, 13.30	0.02	TNIP3	INTS8
110	{MS, rs35486093, rs6589939, rs1026916}	{MS}	{rs35486093, rs6589939, rs1026916}			25	0.0647668	20	0.0966184	5	0.027933	0.0518135	0.8	1.49179	3.79092	1.49, 14.4	0.02	BCL10	UBASH3B	STAT3
101	{MS, rs78727559, rs61863928, rs10063294}	{MS}	{rs78727559, rs61863928, rs10063294}			25	0.0647668	20	0.0966184	5	0.027933	0.0518135	0.8	1.49179	3.77991	1.49, 15.12	0.021	INTS8	AC067751.1	IL7R
111	{MS, rs10951154, rs6032662, rs11083862}	{MS}	{rs10951154, rs6032662, rs11083862}			25	0.0647668	20	0.0966184	5	0.027933	0.0518135	0.8	1.49179	3.64121	1.45, 13.16	0.022	HOXA1		SAE1
104	{MS, rs35486093, rs11852059, rs1399180}	{MS}	{rs35486093, rs11852059, rs1399180}			25	0.0647668	20	0.0966184	5	0.027933	0.0518135	0.8	1.49179	3.67892	1.39, 12.92	0.022	BCL10	GNG2	GATA3
94	{MS, rs17051321, rs78727559, rs13385171}	{MS}	{rs17051321, rs78727559, rs13385171}			25	0.0647668	20	0.0966184	5	0.027933	0.0518135	0.8	1.49179	3.68049	1.42, 13.86	0.022	TNIP3	INTS8	SPRED2
103	{MS, rs35486093, rs11852059, rs802730}	{MS}	{rs35486093, rs11852059, rs802730}			25	0.0647668	20	0.0966184	5	0.027933	0.0518135	0.8	1.49179	3.68289	1.38, 12.46	0.022	BCL10	GNG2	PTPRK
96	{MS, rs17051321, rs78727559, rs3809627}	{MS}	{rs17051321, rs78727559, rs3809627}			25	0.0647668	20	0.0966184	5	0.027933	0.0518135	0.8	1.49179	3.69547	1.43, 14.73	0.022	TNIP3	INTS8	TBX6
93	{MS, rs17051321, rs78727559, rs6533052}	{MS}	{rs17051321, rs78727559, rs6533052}			25	0.0647668	20	0.0966184	5	0.027933	0.0518135	0.8	1.49179	3.70368	1.41, 14.22	0.022	TNIP3	INTS8	SLC9B1
98	{MS, rs17051321, rs78727559, rs34681760}	{MS}	{rs17051321, rs78727559, rs34681760}			25	0.0647668	20	0.0966184	5	0.027933	0.0518135	0.8	1.49179	3.71544	1.41, 14.12	0.022	TNIP3	INTS8	PAPD7
100	{MS, rs4325907, rs2705616, rs78727559}	{MS}	{rs4325907, rs2705616, rs78727559}			25	0.0647668	20	0.0966184	5	0.027933	0.0518135	0.8	1.49179	3.73727	1.45, 14.50	0.022		AFF1	INTS8
106	{MS, rs35486093, rs11852059, rs34947566}	{MS}	{rs35486093, rs11852059, rs34947566}			25	0.0647668	20	0.0966184	5	0.027933	0.0518135	0.8	1.49179	3.66723	1.40, 13.11	0.023	BCL10	GNG2	RMI2
105	{MS, rs35486093, rs11852059, rs1077667}	{MS}	{rs35486093, rs11852059, rs1077667}			25	0.0647668	20	0.0966184	5	0.027933	0.0518135	0.8	1.49179	3.67815	1.41, 13.68	0.024	BCL10	GNG2	TNFSF14
102	{MS, rs6837324, rs67111717, rs78727559}	{MS}	{rs6837324, rs67111717, rs78727559}			25	0.0647668	20	0.0966184	5	0.027933	0.0518135	0.8	1.49179	3.69872	1.51, 15.50	0.024	TXK	RGS14	INTS8
109	{MS, rs35486093, rs28703878, rs1026916}	{MS}	{rs35486093, rs28703878, rs1026916}			25	0.0647668	20	0.0966184	5	0.027933	0.0518135	0.8	1.49179	3.64703	1.37, 12.52	0.025	BCL10	LOC105375911	STAT3
108	{MS, rs35486093, rs1026916, rs1465697}	{MS}	{rs35486093, rs1026916, rs1465697}			25	0.0647668	20	0.0966184	5	0.027933	0.0518135	0.8	1.49179	3.60345	1.39, 13.43	0.028	BCL10	STAT3	TEAD2

## Sheet: ST3
Supplementary Table 3A. Marginal associations between items in the top-ranking rule: {HLA-DRB1*15:01, SLC30A7-rs56678847, AC093277.1-rs6880809} →{MS}
Presence of MS risk variant	Unadjusted model		Adjusted for ancestry		Multivariable model adjusted for ancestry 1
	OR (95% CI)	p-value	OR (95% CI)	p-value	OR (95% CI)	p-value
HLA-DRB1*15:01	1.71 (1.11, 2.63)	0.011	1.89 (1.23, 2.91)	0.0038	1.94 (1.26, 2.99)	0.0028
SLC30A7-rs56678847	1.17 (0.72, 1.91)	0.5	1.17 (0.74, 1.89)	0.49	1.20 (0.75, 1.91)	0.44
AC093277.1-rs6880809	1.27 (0.81, 1.99)	0.28	1.26 (0.82, 1.94)	0.29	1.31 (0.85, 2.03)	0.22
1. Multivariable logistic regression model including the 3 risk variants and ancestry
Supplementary Table 3B. Distribution of the component items by MS status and unadjusted odds ratio
HLA-DRB1*15:01	SLC30A7-rs56678847	AC093277.1-rs6880809	MS	Control	OR (95% CI)1	p-value	Attributable Proportion2	p-value
-	-	-	25 (12.1%)	31 (17.3%)	Reference	-
+	-	-	22 (10.6%)	17 (9.5%)	1.60 (0.65, 3.97)	0.26
-	+	-	5 (2.4%)	6 (3.4%)	1.03 (0.22, 4.61)	0.96
-	-	+	58 (28.0%)	53 (29.6%)	1.36 (0.68, 2.73)	0.35
+	+	-	9 (4.3%)	8 (4.5%)	1.40 (0.41, 4.82)	0.55
+	-	+	46 (22.2%)	35 (19.6%)	1.63 (0.78, 3.43)	0.16
-	+	+	22 (10.6%)	28 (15.6%)	0.97 (0.42, 2.25)	0.95
+	+	+	20 (9.7%)	1 (0.6%)	24.8 (3.37, 1060.06)	0.0006	0.94 (0.81, 1.00)	<0.00005
1. Exact confidence intervals and p-values were calculated using STATA command cci.
2. Attributable proportion calculated using STATA command ic, assuming the rare disease assumption which MS meets.
Supplementary Table 3C. Evidence of a multiplicative interaction using logistic regression with the inclusion of main effects, and two-way and three-way interactions.
Main effects	OR (95% CI)1	p-value
HLA-DRB1*15:01	1.72 (0.75, 3.94)	0.2
SLC30A7-rs56678847	1.10 (0.30, 4.09)	0.89
AC093277.1-rs6880809	1.32 (0.69, 2.53)	0.4
Two-way interactions
HLA-DRB1*15:01 x SLC30A7-rs56678847	0.78 (0.14, 4.45)	0.78
HLA-DRB1*15:01 x AC093277.1-rs6880809	0.80 (0.29, 2.19)	0.66
SLC30A7-rs56678847 x AC093277.1-rs6880809	0.67 (0.15, 2.93)	0.59
Three-way interactions
HLA-DRB1*15:01 x SLC30A7-rs56678847 x AC093277.1-rs6880809	26.81 (1.67, 431.91)	0.02
1. Multivariable logistic regression also adjusted for ancestry

## Sheet: ST4
Supplementary Table 4: Haploreg annotation of Ms risk variants reported in Tables 2 and 3. Capturing variants in linkage disequilibrium at r2>=0.9 in EUR 1000 Genomes.
Query SNP: rs56678847 and variants with r2 >= 0.9
chr	pos (hg38)	LD	variant	Ref	Alt	EUR	SiPhy	Promoter	Enhancer	DNAse	Proteins	Motifs	Selected eQTL	GENCODE	dbSNP
		(r²)				freq	cons	histone marks	histone marks		bound	changed	hits	genes	func annot
1	100884750	0.9	rs11809572	C	T	0.13			5 tissues			VDR	6 hits	EXTL2	intronic
1	100888923	0.9	rs12747459	T	C	0.13						Hoxb6,Sox	5 hits	EXTL2	intronic
1	100889700	0.9	rs34333564	G	A	0.13						HDAC2,Hmx,Zbtb3	4 hits	EXTL2	intronic
1	100910298	0.9	rs17408326	G	C	0.13			ESDR, BLD			Foxp3,HNF4	5 hits	SLC30A7	intronic
1	100912516	0.9	rs12738779	A	G	0.13			LNG			10 altered motifs	5 hits	SLC30A7	intronic
1	100915641	0.9	rs34977823	G	A	0.14			LIV			Sox	4 hits	SLC30A7	intronic
1	100916609	0.93	rs12750448	C	A	0.14			BLD			Foxj1,Foxq1,Sox	5 hits	SLC30A7	intronic
1	100923312	0.93	rs71662913	A	G	0.14			BLD			10 altered motifs	4 hits	SLC30A7	intronic
1	100929948	0.96	rs57494606	G	C	0.14		BLD	BLD				5 hits	SLC30A7	intronic
1	100931035	0.96	rs11578327	T	A	0.14		BLD	BLD, STRM, LNG	BLD,OVRY		SP1	5 hits	SLC30A7	intronic
1	100931187	0.96	rs11579723	G	T	0.14		BLD	BLD, STRM, LNG	LNG		Hoxb13,Hoxd10,Zfp105	5 hits	SLC30A7	intronic
1	100937559	0.96	rs34960901	C	T	0.14			BLD			4 altered motifs	4 hits	SLC30A7	intronic
1	100940944	0.96	rs68126059	CG	C	0.14			BLD			6 altered motifs	5 hits	SLC30A7	intronic
1	100947346	0.98	rs11578655	T	G	0.14						AIRE	4 hits	SLC30A7	intronic
1	100953141	0.99	rs72734281	C	G	0.13			6 tissues	SKIN,VAS,SKIN	CFOS,STAT3	Foxo	5 hits	SLC30A7	intronic
1	100953163	1	rs75437067	A	T	0.13			6 tissues	SKIN,VAS,SKIN	CFOS,STAT3	AP-1,Hoxb8	5 hits	SLC30A7	intronic
1	100957407	1	rs56678847	T	C	0.13			FAT, BLD			7 altered motifs	5 hits	SLC30A7	intronic
1	100959992	1	rs17123541	T	C	0.13		VAS	4 tissues	VAS	CFOS,CJUN,GATA2	Gfi1,Lhx3,Pdx1	5 hits	SLC30A7	intronic
1	100961404	1	rs11588568	C	T	0.13			VAS				5 hits	SLC30A7	intronic
1	100963710	0.98	rs35504439	CAT	C	0.13			BLD			9 altered motifs	5 hits	SLC30A7	intronic
1	100968330	0.98	rs12741674	G	A	0.13			LNG				6 hits	SLC30A7	intronic
1	100970322	0.98	rs7537601	C	A	0.13			BLD, LNG			HP1-site-factor,TATA	8 hits	SLC30A7	intronic
1	100973849	0.98	rs34687810	G	A	0.13			BLD	BLD			6 hits	SLC30A7	intronic
1	100976655	0.95	rs17123572	T	C	0.13			BLD, LNG			7 altered motifs	6 hits	SLC30A7	3'-UTR
1	100977839	0.95	rs41306171	C	T	0.13			LNG			7 altered motifs	6 hits	SLC30A7	3'-UTR
1	100980265	0.93	rs10493941	C	T	0.14						Nanog,Pou2f2,ZBTB33	6 hits	SLC30A7	3'-UTR
1	100980720	0.93	rs12726628	A	G	0.14			HRT, LNG				6 hits	SLC30A7	3'-UTR
1	100986087	0.91	rs7523594	T	C	0.14				SKIN,SKIN		5 altered motifs	6 hits	3.5kb 3' of DPH5
1	100995420	0.91	rs6681932	T	C	0.14		LNG, VAS	6 tissues	LNG,THYM,VAS		9 altered motifs	6 hits	DPH5	intronic
1	100995747	0.91	rs11590179	A	G	0.14		BLD, LNG, VAS	9 tissues	6 tissues		Foxd3	7 hits	RP11-421L21.2	intronic
1	101007003	0.91	rs12747736	T	C	0.14			6 tissues	LNG	STAT3	4 altered motifs	6 hits	DPH5	intronic
1	101007186	0.91	rs7542831	C	T	0.14			5 tissues			Pou3f1	5 hits	DPH5	intronic
1	101008223	0.91	rs17123604	T	C	0.14			STRM			Dbx1,Nkx2	6 hits	DPH5	intronic
1	101010880	0.91	rs58020365	G	C	0.14			ADRL, HRT			Foxp1	6 hits	DPH5	intronic
1	101014949	0.91	rs74106949	C	G	0.14			BLD			4 altered motifs	6 hits	DPH5	intronic
1	101016602	0.91	rs145112798	C	T	0.14						6 altered motifs	4 hits	DPH5	intronic
1	101020212	0.91	rs11582826	T	C	0.14			BLD			9 altered motifs	7 hits	DPH5	intronic
1	101020505	0.91	rs11588410	C	T	0.14			BLD			GR	7 hits	DPH5	intronic
1	101023205	0.91	rs11589545	C	T	0.14			BLD, BRN			18 altered motifs	6 hits	DPH5	intronic
1	101029269	0.91	rs17123626	G	A	0.14		BLD	6 tissues		MAFF,MAFK	Pou6f1	6 hits	RP11-421L21.3	intronic
1	101036752	0.9	rs17409394	A	T	0.13			BLD			Maf,Pou2f2	7 hits	RP11-421L21.3	intronic
1	101037760	0.9	rs6577224	G	A	0.13			BLD, ADRL	ADRL		Gfi1	4 hits	RP11-421L21.3	intronic
1	101038523	0.9	rs6693186	C	T	0.13			ADRL			Cdx2,Hoxc10,Hoxc9	6 hits	RP11-421L21.3	intronic
1	101044034	0.9	rs11589468	A	G	0.13			11 tissues	9 tissues	CTCF,RAD21,P300	CDP	7 hits	RP11-421L21.3	intronic
1	101046348	0.9	rs12741475	T	C	0.13						5 altered motifs	6 hits	RP11-421L21.3	intronic
1	101046875	0.9	rs35535748	C	G	0.13						5 altered motifs	5 hits	RP11-421L21.3	intronic
1	101048577	0.9	rs34420811	G	C	0.13						DEC,Nkx2	6 hits	RP11-421L21.3	intronic
1	101050142	0.9	rs17409513	T	C	0.13			BLD			5 altered motifs	7 hits	RP11-421L21.3	intronic
1	101050855	0.9	rs68096810	A	G	0.13			5 tissues			4 altered motifs	5 hits	RP11-421L21.3	intronic
1	101057196	0.9	rs12733701	T	G	0.13						CTCF,Rad21	7 hits	RP11-421L21.3	intronic
1	101057665	0.9	rs12738310	T	C	0.13				BLD		4 altered motifs	6 hits	RP11-421L21.3	intronic
Query SNP: rs6880809 and variants with r2 >= 0.9
chr	pos (hg38)	LD	variant	Ref	Alt	EUR	SiPhy	Promoter	Enhancer	DNAse	Proteins	Motifs	Selected eQTL	GENCODE	dbSNP
		(r²)				freq	cons	histone marks	histone marks		bound	changed	hits	genes	func annot
5	40429148	1	rs6880809	CA	C,CT			BLD	7 tissues	SKIN				109kb 3' of AC108105.1
Query SNP: rs12434551 and variants with r2 >= 0.9
chr	pos (hg38)	LD	variant	Ref	Alt	EUR	SiPhy	Promoter	Enhancer	DNAse	Proteins	Motifs	Selected eQTL	GENCODE	dbSNP
		(r²)				freq	cons	histone marks	histone marks		bound	changed	hits	genes	func annot
14	68784174	0.98	rs12435329	T	C	0.45		4 tissues	10 tissues	19 tissues	9 bound proteins	4 altered motifs		3.5kb 3' of ZFP36L1
14	68786626	1	rs11158763	C	T	0.46		BLD	19 tissues	42 tissues	POL24H8,POL2,POL2B	HNF4		1kb 3' of ZFP36L1
14	68786647	1	rs12434551	A	T	0.46		BLD	19 tissues	40 tissues	POL24H8,POL2,POL2B	BATF,Bach1,Znf143		1kb 3' of ZFP36L1
14	68787081	0.97	rs10711370	CA	C	0.45				46 tissues	POL2,SIN3AK20,POL24H8	MAZ,NERF1a		578bp 3' of ZFP36L1
14	68787474	1	rs4902647	C	T	0.46		6 tissues	21 tissues	45 tissues	7 bound proteins	Nkx3		185bp 3' of ZFP36L1
14	68793846	0.92	rs12889006	G	C	0.46		24 tissues	BRN	46 tissues	5 bound proteins	15 altered motifs		ZFP36L1	5'-UTR
14	68793871	0.97	rs3825568	C	T	0.46		24 tissues	BRN	46 tissues	5 bound proteins	Ahr::Arnt::HIF1,HIF1,Myc		ZFP36L1	5'-UTR
Query SNP: rs6681429 and variants with r2 >= 0.9
chr	pos (hg38)	LD	variant	Ref	Alt	EUR	SiPhy	Promoter	Enhancer	DNAse	Proteins	Motifs	Selected eQTL	GENCODE	dbSNP
		(r²)				freq	cons	histone marks	histone marks		bound	changed	hits	genes	func annot
1	92960784	0.9	rs945630	G	T	0.16		24 tissues		46 tissues	6 bound proteins		4 hits	FAM69A	intronic
1	92961849	1	rs6681429	C	A	0.82		24 tissues		36 tissues	7 bound proteins	7 altered motifs	4 hits	348bp 5' of FAM69A
1	92963597	0.9	rs28561471	G	A	0.16		BLD	7 tissues	BLD	ZNF263	Zfp691	4 hits	2.1kb 5' of FAM69A
1	92963690	0.96	rs10747454	T	G	0.82					ZNF263	Mef2,Nkx2,Pax-2	3 hits	2.2kb 5' of FAM69A
1	92965369	0.9	rs11164850	C	T	0.16		BLD	BLD, THYM, LIV	BLD,THYM			4 hits	3.9kb 5' of FAM69A
1	92966085	0.9	rs11164851	G	A	0.16			BLD, THYM			Cdx,Foxp1,RBP-Jkappa	4 hits	3.5kb 3' of U6
1	92967921	0.95	rs4515797	A	C	0.83			BLD, LIV			Irf,Maf	3 hits	1.7kb 3' of U6
1	92969168	0.96	rs7517539	G	A	0.82			BLD, SKIN, HRT				4 hits	435bp 3' of U6
1	92971185	0.93	rs534409	T	C	0.83			5 tissues	HRT,BLD		PPAR	3 hits	1.5kb 5' of U6
Query SNP: rs6837324 and variants with r2 >= 0.9
chr	pos (hg38)	LD	variant	Ref	Alt	EUR	SiPhy	Promoter	Enhancer	DNAse	Proteins	Motifs	Selected eQTL	GENCODE	dbSNP
		(r²)				freq	cons	histone marks	histone marks		bound	changed	hits	genes	func annot
4	48125245	1	rs6837324	A	G	0.38			4 tissues			6 altered motifs	1 hit	TXK	intronic
4	48132075	0.93	rs12331972	A	G	0.37		BLD, GI, THYM	4 tissues	GI		6 altered motifs	1 hit	TXK	intronic
Query SNP: rs9900529 and variants with r2 >= 0.9
chr	pos (hg38)	LD	variant	Ref	Alt	EUR	SiPhy	Promoter	Enhancer	DNAse	Proteins	Motifs	Selected eQTL	GENCODE	dbSNP
		(r²)				freq	cons	histone marks	histone marks		bound	changed	hits	genes	func annot
17	75336713	0.92	rs4789170	T	C	0.76		ESDR, BLD	9 tissues	THYM		HDAC2,Pou4f3,STAT	38 hits	GRB2	intronic
17	75337488	0.92	rs1109033	A	G	0.75		BLD	8 tissues	4 tissues			35 hits	GRB2	intronic
17	75338051	0.91	rs71159489	10-mer	T	0.74			7 tissues			9 altered motifs	22 hits	GRB2	intronic
17	75339695	1	rs9900529	C	G	0.75		BLD	6 tissues			4 altered motifs	29 hits	GRB2	intronic
17	75339920	0.97	rs6501776	C	T	0.75		BLD	6 tissues			9 altered motifs	29 hits	GRB2	intronic
17	75339921	0.97	rs6501777	A	G	0.75		BLD	6 tissues			7 altered motifs	26 hits	GRB2	intronic
17	75340117	0.95	rs2053160	T	C	0.75		BLD	6 tissues	BRN,BRN		Msx-1	29 hits	GRB2	intronic
17	75340361	0.95	rs2053159	A	G	0.75		BLD	10 tissues	BRN,BRN		BCL,NRSF,Sin3Ak-20	38 hits	GRB2	intronic
17	75340950	0.95	rs9912608	G	C	0.75		FAT, BRN, BLD	12 tissues	4 tissues	GATA1	GR,NRSF,Pax-4	38 hits	GRB2	intronic
17	75343664	0.95	rs2891714	G	A	0.75		IPSC, BLD	13 tissues	5 tissues		PU.1	38 hits	GRB2	intronic
17	75343684	0.95	rs201706757	C	CA	0.75		IPSC, BLD	13 tissues	4 tissues		5 altered motifs	21 hits	GRB2	intronic
17	75343686	0.95	rs11444518	A	AT	0.75		IPSC, BLD	13 tissues	BLD,BLD,BLD		4 altered motifs	26 hits	GRB2	intronic
17	75343822	0.95	rs4624215	G	A	0.75		IPSC, BLD	13 tissues	10 tissues		NRSF	38 hits	GRB2	intronic
		0.92	rs78732657	T	A	0.75		4 tissues	10 tissues	BLD,BLD		9 altered motifs	9 hits	RP11-16C1.3	intronic
17	75346352	0.95	rs4258660	T	C	0.75		BLD	14 tissues			HNF1,p300	29 hits	RP11-16C1.3	intronic
17	75346456	0.94	rs12949719	A	G	0.75		BLD	14 tissues			BCL,Zbtb3	26 hits	RP11-16C1.3	intronic
17	75346621	0.95	rs12940188	T	C	0.75		BLD	15 tissues	IPSC,BLD			26 hits	RP11-16C1.3	intronic
17	75347263	0.95	rs11077787	G	C	0.75		BLD, SKIN, GI	21 tissues	19 tissues	7 bound proteins	Irf	38 hits	RP11-16C1.3	intronic
17	75347846	0.95	rs9900586	A	C	0.75		BLD	17 tissues	ESDR		Nkx2,Nkx3,RORalpha1	38 hits	RP11-16C1.3	intronic
17	75347998	0.95	rs12950752	A	G	0.75		BLD	13 tissues	BLD,BLD		Ik-1,RXRA	35 hits	RP11-16C1.3	intronic
17	75348630	0.95	rs1076094	T	C	0.75				5 tissues		6 altered motifs	36 hits	RP11-16C1.3	intronic
17	75353716	0.95	rs4789174	C	T	0.75			BLD			Zbtb3	30 hits	RP11-16C1.3	intronic
Query SNP: rs10951042 and variants with r2 >= 0.9
chr	pos (hg38)	LD	variant	Ref	Alt	EUR	SiPhy	Promoter	Enhancer	DNAse	Proteins	Motifs	Selected eQTL	GENCODE	dbSNP
		(r²)				freq	cons	histone marks	histone marks		bound	changed	hits	genes	func annot
7	3099783	1	rs10951042	T	C	0.39						Eomes,HDAC2		13kb 5' of AC024028.1
7	3104874	0.97	rs11773338	T	C	0.39			BLD, FAT, GI			Hoxa5	1 hit	18kb 5' of AC024028.1
Query SNP: rs35486093 and variants with r2 >= 0.9
chr	pos (hg38)	LD	variant	Ref	Alt	EUR	SiPhy	Promoter	Enhancer	DNAse	Proteins	Motifs	Selected eQTL	GENCODE	dbSNP
		(r²)				freq	cons	histone marks	histone marks		bound	changed	hits	genes	func annot
1	85264137	1	rs35486093	A	G	0.08			7 tissues			CIZ,DMRT2,Eomes		158bp 5' of Y_RNA
1	85276051	0.92	rs12068788	A	T	0.08		24 tissues		31 tissues	POL2,POL24H8,POL2B	Irf	1 hit	BCL10	intronic
1	85276285	0.9	rs12562182	G	C	0.08		24 tissues		51 tissues	10 bound proteins	7 altered motifs	1 hit	BCL10	intronic
1	85276474	0.92	rs1060843	G	C	0.08				53 tissues	17 bound proteins	Pax-5	1 hit	BCL10	5'-UTR
1	85278687	0.92	rs9887811	G	A	0.08			9 tissues			4 altered motifs		RP11-131L23.1
1	85278894	0.92	rs9887812	C	T	0.08		6 tissues	12 tissues	23 tissues	7 bound proteins	Evi-1,GR,T3R	1 hit	RP11-131L23.1
1	85278899	0.92	rs9887879	T	G	0.08		6 tissues	12 tissues	26 tissues	8 bound proteins	ERalpha-a,Evi-1,Sin3Ak-20		RP11-131L23.1
1	85280479	0.92	rs12065528	G	T	0.08			4 tissues			5 altered motifs	1 hit	RP11-131L23.1
1	85281310	0.92	rs12087340	C	T	0.08			4 tissues				1 hit	RP11-131L23.1
1	85281316	0.92	rs12066982	G	A	0.08			4 tissues					RP11-131L23.1
1	85283878	0.92	rs6693229	C	T	0.08		LIV	11 tissues	LIV	POL2	HEN1,NF-Y,Pax-5		RP11-131L23.1
1	85286373	0.92	rs12086970	C	A,G	0.08								RP11-131L23.1
1	85288129	0.92	rs12068389	G	T	0.08			4 tissues	BRST,SKIN,SKIN		29 altered motifs		RP11-131L23.1
1	85288417	0.92	rs35783363	A	C	0.08			5 tissues			5 altered motifs		RP11-131L23.1
Query SNP: rs1026916 and variants with r2 >= 0.9
chr	pos (hg38)	LD	variant	Ref	Alt	EUR	SiPhy	Promoter	Enhancer	DNAse	Proteins	Motifs	Selected eQTL	GENCODE	dbSNP
		(r²)				freq	cons	histone marks	histone marks		bound	changed	hits	genes	func annot
17	42340869	0.94	rs3869550	T	C	0.38		BLD	12 tissues	5 tissues		CTCF,NRSF	2 hits	STAT3	intronic
17	42343372	0.92	rs8072391	G	A	0.37			6 tissues				1 hit	STAT3	intronic
17	42344006	0.92	rs7217655	C	T	0.37			BLD	HRT		DMRT1,DMRT7,STAT	5 hits	STAT3	intronic
17	42344145	0.92	rs17886724	A	G	0.37			BLD			13 altered motifs	1 hit	STAT3	intronic
17	42344576	0.93	rs12950549	A	G	0.37						Pax-4,Pax-6	1 hit	STAT3	intronic
17	42345816	0.91	rs200485980	GC	G	0.37			8 tissues	7 tissues		19 altered motifs	1 hit	STAT3	intronic
17	42345817	0.91	rs3736161	C	G	0.37			8 tissues	7 tissues		16 altered motifs	1 hit	STAT3	intronic
17	42346255	0.94	rs3816769	T	C	0.38			12 tissues	ESDR		4 altered motifs	5 hits	STAT3	intronic
17	42346926	0.93	rs17885741	T	C	0.37			14 tissues				1 hit	STAT3	intronic
17	42347140	0.95	rs8081037	C	T	0.38			12 tissues	MUS		Pax-5	1 hit	STAT3	intronic
17	42347180	0.9	rs35950888	A	G	0.37			12 tissues	MUS		5 altered motifs	1 hit	STAT3	intronic
17	42348247	0.96	rs2306581	C	A,T	0.38			18 tissues		BATF		1 hit	STAT3	intronic
17	42351306	0.96	rs8073517	T	C	0.38			LIV, MUS			5 altered motifs	1 hit	STAT3	intronic
17	42352232	0.94	rs62075772	A	G	0.38			LIV			BDP1,GR,LUN-1	1 hit	STAT3	intronic
17	42353116	0.92	rs8076051	A	G	0.38			FAT, BRST, STRM	IPSC		E2A,RP58	1 hit	STAT3	intronic
17	42355962	0.96	rs9891119	A	C	0.38		BLD	11 tissues	BLD		GATA,Mef2,NR4A	5 hits	STAT3	intronic
17	42358298	0.97	rs9913597	T	C	0.38		BLD	12 tissues				2 hits	STAT3	intronic
17	42367872	1	rs957970	A	G	0.38		BLD, LNG	17 tissues	IPSC		5 altered motifs	5 hits	STAT3	intronic
17	42367907	0.98	rs957971	C	G	0.63		BLD, LNG	17 tissues				1 hit	STAT3	intronic
17	42369186	0.99	rs35840966	C	T	0.38			BLD, LIV	BLD	GATA1	GATA,Lmo2-complex,Spz1	1 hit	STAT3	intronic
17	42377817	1	rs1026916	A	G	0.62							6 hits	STAT3	intronic
17	42378745	0.99	rs4796791	T	C	0.62		11 tissues	18 tissues	6 tissues		Foxa,Sox	1 hit	STAT3	intronic
17	42378877	0.97	rs8071537	G	T	0.38		16 tissues	17 tissues	8 tissues	NFKB	7 altered motifs	1 hit	STAT3	intronic
17	42379743	0.98	rs7219739	G	T	0.37		13 tissues	19 tissues	BLD,GI		Mef2	1 hit	STAT3	intronic
17	42380683	0.99	rs8068748	T	C	0.38			7 tissues			5 altered motifs	1 hit	STAT3	intronic
17	42382057	0.99	rs7211777	G	A	0.62		ESDR	11 tissues	7 tissues		Mef2	5 hits	STAT3	intronic
17	42383166	0.97	rs12942611	C	A	0.37			10 tissues				1 hit	STAT3	intronic
17	42384378	0.95	rs8070763	T	C	0.36			BLD, GI, HRT			5 altered motifs	2 hits	STAT3	intronic
17	42389590	0.95	rs17884075	AC	A	0.61		4 tissues	17 tissues	4 tissues		6 altered motifs		1.2kb 5' of STAT3
17	42391974	0.97	rs4796647	G	A	0.61			LIV	SKIN,LNG		7 altered motifs	1 hit	3.5kb 5' of STAT3
Query SNP: rs17051321 and variants with r2 >= 0.9
chr	pos (hg38)	LD	variant	Ref	Alt	EUR	SiPhy	Promoter	Enhancer	DNAse	Proteins	Motifs	Selected eQTL	GENCODE	dbSNP
		(r²)				freq	cons	histone marks	histone marks		bound	changed	hits	genes	func annot
4	121142580	0.92	rs3817171	G	A	0.22			BLD			GR		TNIP3	intronic
4	121144402	0.92	rs6856825	T	G	0.22			BLD			12 altered motifs		TNIP3	intronic
4	121150482	0.93	rs13137539	C	A	0.22			4 tissues			Pax-5,SP1,ZNF263		TNIP3	intronic
4	121151961	0.92	rs13150702	C	A	0.22			6 tissues			4 altered motifs		TNIP3	intronic
4	121153961	0.93	rs13126929	C	G	0.22		BLD, THYM	5 tissues	BLD,THYM		HNF1,Hmbox1		TNIP3	intronic
4	121155210	0.93	rs35971082	G	C	0.22			FAT, BLD, THYM			ERalpha-a,PLAG1		TNIP3	intronic
4	121157361	0.93	rs6835790	G	C	0.22		19 tissues	5 tissues	6 tissues		BDP1,EBF,Zbtb12		TNIP3	intronic
4	121161780	0.95	rs6820363	G	C	0.22						5 altered motifs		TNIP3	intronic
4	121161957	0.95	rs13133584	A	T	0.22						KAP1,PU.1,SPIB		TNIP3	intronic
4	121162273	0.95	rs6821331	G	A	0.22			BLD			Maf,p300		TNIP3	intronic
4	121162957	0.95	rs998327	G	A	0.22						Sox,ZEB1		TNIP3	intronic
4	121163043	0.94	rs147664616	AAAT	A	0.21						15 altered motifs		TNIP3	intronic
4	121164839	0.94	rs6534254	C	A	0.21			4 tissues	SKIN,SKIN		5 altered motifs		TNIP3	intronic
4	121169748	0.96	rs13152687	C	T	0.22			BLD			6 altered motifs		TNIP3	intronic
4	121170297	0.96	rs6839386	A	C	0.22						4 altered motifs		TNIP3	intronic
4	121170394	0.96	rs13102428	C	T	0.22						GR		TNIP3	intronic
4	121173090	0.96	rs13123960	C	A	0.22			BLD, STRM				2 hits	TNIP3	intronic
4	121173199	0.96	rs13124511	G	A	0.22			BLD, STRM			NF-AT1		TNIP3	intronic
4	121173213	0.96	rs13124522	G	A	0.22			BLD, STRM			ZBTB33		TNIP3	intronic
4	121173339	0.96	rs36087391	T	C	0.22			BLD			p53		TNIP3	intronic
4	121173529	0.95	rs11947841	T	G	0.22			BLD			7 altered motifs		TNIP3	intronic
4	121175085	0.96	rs6814480	T	C	0.22			BLD			6 altered motifs		TNIP3	intronic
4	121176254	0.98	rs13107912	G	A	0.21			ESC, BLD, GI	ESDR,BRN,BRN		5 altered motifs		TNIP3	intronic
4	121176383	0.97	rs28530598	A	G	0.21			ESC, BLD, GI			6 altered motifs		TNIP3	intronic
4	121177796	0.98	rs1470821	C	T	0.21		VAS, BLD	5 tissues	ESDR,IPSC	FOXA1	NF-kappaB,PLZF,Pax-4		TNIP3	intronic
4	121178611	0.98	rs10446733	T	A	0.21						AFP1,SIX5		TNIP3	intronic
4	121179008	0.98	rs13129293	G	A	0.21		BLD	BLD, THYM			Myc		TNIP3	intronic
4	121183950	0.98	rs13118027	T	C	0.21			BLD			Hdx,Nkx2		TNIP3	intronic
4	121184549	0.98	rs28513714	A	G	0.21			BLD			Mrg1::Hoxa9,Tgif1		TNIP3	intronic
4	121186229	0.98	rs13106137	G	T	0.21			ESC, ESDR, BLD	BLD	BCL11A	9 altered motifs		TNIP3	intronic
4	121191709	0.98	rs10454795	A	G	0.21						5 altered motifs		TNIP3	intronic
4	121194388	0.98	rs13101385	T	C	0.21						Homez		TNIP3	intronic
4	121197603	1	rs6811411	T	C	0.22						4 altered motifs		TNIP3	intronic
4	121198126	1	rs17051320	G	A	0.22			LNG			GCNF,NRSF		TNIP3	intronic
4	121198294	1	rs17051321	C	T	0.22			FAT, BLD			7 altered motifs		TNIP3	intronic
4	121202648	1	rs13133221	A	G	0.22						GLI,Zic		TNIP3	intronic
4	121204024	1	rs13108214	G	A	0.22						8 altered motifs		TNIP3	intronic
Query SNP: rs140522 and variants with r2 >= 0.9
chr	pos (hg38)	LD	variant	Ref	Alt	EUR	SiPhy	Promoter	Enhancer	DNAse	Proteins	Motifs	Selected eQTL	GENCODE	dbSNP
		(r²)				freq	cons	histone marks	histone marks		bound	changed	hits	genes	func annot
22	50532837	1	rs140522	T	C	0.66		5 tissues	14 tissues	BLD,BLD,BLD	POL2	Nkx6-1,Pax7	45 hits	256bp 5' of ODF3B
Query SNP: rs2705616 and variants with r2 >= 0.9
chr	pos (hg38)	LD	variant	Ref	Alt	EUR	SiPhy	Promoter	Enhancer	DNAse	Proteins	Motifs	Selected eQTL	GENCODE	dbSNP
		(r²)				freq	cons	histone marks	histone marks		bound	changed	hits	genes	func annot
4	86911018	0.93	rs3113493	A	G	0.55			4 tissues		POL2	Ets,SP1,ZBRK1	1 hit	C4orf36
4	86911448	0.94	rs3113494	G	A	0.55			6 tissues	4 tissues	NFKB	CTCF,TCF4	2 hits	C4orf36
4	86911877	0.93	rs13116978	G	A	0.55			BRST			Foxj1,Mef2	1 hit	C4orf36
4	86914852	0.93	rs2594277	T	C	0.55						15 altered motifs	1 hit	C4orf36
4	86918691	0.94	rs1584346	G	A	0.55		FAT	12 tissues	21 tissues	NFKB	4 altered motifs	2 hits	C4orf36
4	86924979	0.94	rs2785	C	T	0.55			15 tissues	26 tissues	CFOS,GATA2,STAT3	ZBRK1,p53	1 hit	C4orf36
4	86926461	0.93	rs10022539	T	G	0.55				9 tissues	GR,RFX5,TAL1	5 altered motifs	1 hit	C4orf36	intronic
4	86941244	1	rs2705616	C	G	0.54		PLCNT, BLD	12 tissues	BLD		5 altered motifs	4 hits	AFF1	intronic
Query SNP: rs78727559 and variants with r2 >= 0.9
chr	pos (hg38)	LD	variant	Ref	Alt	EUR	SiPhy	Promoter	Enhancer	DNAse	Proteins	Motifs	Selected eQTL	GENCODE	dbSNP
		(r²)				freq	cons	histone marks	histone marks		bound	changed	hits	genes	func annot
8	94803779	0.95	rs114098156	C	A	0.03						Foxd1	8 hits	9.5kb 5' of INTS8
8	94805395	0.95	rs149301698	7-mer	A	0.03			5 tissues	GI,GI		4 altered motifs	11 hits	7.9kb 5' of INTS8
8	94814362	1	rs78456818	T	C	0.03			GI, LIV	BLD,BLD,GI		6 altered motifs	11 hits	INTS8
8	94828886	1	rs77861705	G	T	0.03						GATA,GCNF	12 hits	INTS8	intronic
8	94833998	1	rs117484372	C	T	0.03			BLD, STRM, VAS			ZBTB33,p300	11 hits	INTS8	intronic
8	94839262	0.9	rs80030201	G	A	0.03				BLD		7 altered motifs	10 hits	INTS8	intronic
8	94839590	1	rs78727559	T	G	0.03							11 hits	INTS8	intronic
8	94839600	1	rs76141409	T	A	0.03							11 hits	INTS8	intronic
8	94840053	1	rs75309950	G	A	0.03			BLD			PRDM1	11 hits	INTS8	intronic
8	94840846	1	rs117839857	C	T	0.03						AP-1	11 hits	INTS8	intronic
8	94840969	1	rs145609132	G	A	0.03						Zbtb3	11 hits	INTS8	intronic
8	94842061	1	rs201286054	TC	T	0.03			BLD			4 altered motifs	11 hits	INTS8	intronic
8	94842638	1	rs77168881	G	A	0.03			BLD, THYM			8 altered motifs	11 hits	INTS8	intronic
8	94846787	1	rs76883047	G	A	0.03		BLD	BLD			6 altered motifs	11 hits	INTS8	intronic
8	94856417	0.95	rs80240657	A	G	0.03						HNF4,RAR,RXRA	11 hits	INTS8	intronic
8	94856421	0.95	rs117635061	C	G	0.03						HNF4,Mrg1::Hoxa9,Myb	11 hits	INTS8	intronic
8	94861980	1	rs143773045	G	A	0.03		BLD	ESDR, BLD, THYM			AP-1,ERalpha-a	11 hits	INTS8	intronic
8	94866346	1	rs113338212	G	A	0.03				BLD			11 hits	INTS8	intronic
8	94873787	0.95	rs74359779	C	G	0.02						5 altered motifs	11 hits	INTS8	intronic
8	94876571	0.95	rs6985452	G	C	0.02						5 altered motifs	11 hits	INTS8	intronic
Query SNP: rs11852059 and variants with r2 >= 0.9
chr	pos (hg38)	LD	variant	Ref	Alt	EUR	SiPhy	Promoter	Enhancer	DNAse	Proteins	Motifs	Selected eQTL	GENCODE	dbSNP
		(r²)				freq	cons	histone marks	histone marks		bound	changed	hits	genes	func annot
14	51830552	0.97	rs12147482	G	A	0.18						Foxd3,Hoxb13,Zfp105		GNG2
14	51830737	0.97	rs12147480	C	T	0.18						Hoxa5		GNG2
14	51830745	0.97	rs12147492	G	A	0.18						4 altered motifs		GNG2
14	51832139	0.98	rs61021613	GC	G	0.18						Hltf,Spz1		GNG2
14	51832988	1	rs1953871	G	T	0.18						12 altered motifs		GNG2
14	51834580	1	rs10135725	C	T	0.18				IPSC,BRN		4 altered motifs		GNG2
14	51835668	1	rs10220479	C	G	0.18						EBF		GNG2
14	51836950	1	rs77988830	C	A	0.18			ESC			5 altered motifs		GNG2
14	51837065	0.96	rs113650136	G	T	0.19			ESC			GR		GNG2
14	51837498	0.97	rs10220392	T	C	0.18				5 tissues		Arid5a		GNG2
14	51838196	1	rs12887421	C	A	0.18			IPSC, FAT, GI			NRSF,SETDB1,STAT		GNG2
14	51838309	1	rs12892876	T	C	0.18						4 altered motifs		GNG2
14	51838516	1	rs12892027	C	T	0.18				IPSC		BDP1,E2F		GNG2
14	51838999	1	rs11851149	A	G	0.18			ESC, IPSC			Evi-1		GNG2
14	51839088	1	rs34012751	A	G	0.18			ESC, ESDR, IPSC			LUN-1		GNG2
14	51839139	1	rs11851186	A	G	0.18			ESC, ESDR, IPSC	LNG		E2A,GR,HEN1		GNG2
14	51839188	1	rs11851241	C	T	0.18			ESC, ESDR, IPSC			BCL,NRSF,Sin3Ak-20		GNG2
14	51839373	1	rs11852059	A	C	0.18			ESC, ESDR, IPSC	ESC,IPSC,IPSC				GNG2
14	51839922	1	rs2153311	T	C	0.18								GNG2
14	51840432	1	rs10498436	G	C	0.18						SP1		GNG2
14	51840602	1	rs12147670	T	C	0.18						Nanog		GNG2
14	51841120	1	rs12147133	G	T	0.18						Pou2f2,Zfp187		GNG2
14	51841729	1	rs17124603	A	G	0.18			BLD			4 altered motifs		GNG2
Query SNP: rs735542 and variants with r2 >= 0.9
chr	pos (hg38)	LD	variant	Ref	Alt	EUR	SiPhy	Promoter	Enhancer	DNAse	Proteins	Motifs	Selected eQTL	GENCODE	dbSNP
		(r²)				freq	cons	histone marks	histone marks		bound	changed	hits	genes	func annot
8	127163451	1	rs735542	G	A	0.67			4 tissues	CRVX,VAS	CFOS,GATA2	5 altered motifs		22kb 3' of RP11-255B23.4
8	127165053	0.98	rs1456311	G	T	0.67			BLD, MUS, THYM	CRVX,MUS		Myb		21kb 3' of RP11-255B23.4
8	127167631	0.94	rs2456456	A	G	0.67			BLD			5 altered motifs		18kb 3' of RP11-255B23.4
Query SNP: rs58166386 and variants with r2 >= 0.9
chr	pos (hg38)	LD	variant	Ref	Alt	EUR	SiPhy	Promoter	Enhancer	DNAse	Proteins	Motifs	Selected eQTL	GENCODE	dbSNP
		(r²)				freq	cons	histone marks	histone marks		bound	changed	hits	genes	func annot
19	16403960	0.9	rs873636	A	G	0.31			LNG, GI, OVRY	OVRY			2 hits	EPS15L1	intronic
19	16408234	0.9	rs16995422	A	G	0.31			BLD, HRT, MUS	OVRY		4 altered motifs		EPS15L1	intronic
19	16409060	0.9	rs2363120	C	A	0.31			BLD			4 altered motifs	1 hit	EPS15L1	intronic
19	16433241	0.95	rs12460699	T	C	0.3			ESDR			AP-1,Maf,NF-E2		EPS15L1	intronic
19	16437564	0.94	rs10411936	A	G	0.69							1 hit	EPS15L1	intronic
19	16444342	0.96	rs11878602	A	C	0.31		BLD	11 tissues	9 tissues	YY1,POL24H8	9 altered motifs	2 hits	EPS15L1	intronic
19	16447955	0.96	rs7256818	C	A	0.31		BLD	15 tissues	5 tissues		Foxp1	1 hit	EPS15L1	intronic
19	16448610	1	rs58166386	A	G	0.3		BLD	BLD, HRT			Zfx		EPS15L1	intronic
19	16452897	0.93	rs658931	T	C	0.31			ESDR, BLD, MUS			AhR::Arnt,Arnt,BDP1		EPS15L1	intronic
19	16456540	0.93	rs36720	T	C	0.31			13 tissues			LUN-1,Pitx2		EPS15L1	intronic
19	16457386	0.93	rs2607278	C	T	0.31		12 tissues	20 tissues	17 tissues	ERALPHA_A,GR,NFKB	EBF,Hic1,TCF12	1 hit	EPS15L1	intronic
